# Supplementary material for: Investigation of the Influence of Roughness and Dental Implant Design on Primary Stability via Analysis of Insertion Torque and Implant Stability Quotient: An In Vitro Study
Source: J Clin Med. 2023 Jun 21;12(13):4190. doi: 10.3390/jcm12134190 (PMC10342708; doi:10.3390/jcm12134190)
Supplement: Supplementary file 1 [file jcm-12-04190-s001.zip]

Archive with 1 entries (1 files):
- jcm-2429211-supplementary.xlsx
