# Supplementary material for: Investigation of the Influence of Roughness and Dental Implant Design on Primary Stability via Analysis of Insertion Torque and Implant Stability Quotient: An In Vitro Study
Source: J Clin Med. 2023 Jun 21;12(13):4190. doi: 10.3390/jcm12134190 (PMC10342708; doi:10.3390/jcm12134190)
Supplement: Supplementary file 1 [file jcm-12-04190-s001.zip › jcm-2429211-supplementary.xlsx]

## Sheet: Analisis
	Lisa Essential	Lisa VEGA	Rugosa 4 Essential	Rugosa 2,4 VEGA	Rugosa 1,6 Essential	Rugosa 1,6 VEGA
MEDIA	63.925	70.8125	62.8625	73.0438	59.35	72.1875
DESV STD	5.48722	8.48731	8.1264	4.37281	9.61449	5.74645

## Sheet: superficie lisa Essential
1	22	60	69		64.5	6.36396
2	24	63	70		66.5	4.94975
3	21	43	51		47	5.65685
4	31	61	70		65.5	6.36396
5	32	61	68		64.5	4.94975
6	30	62	68		65	4.24264
7	27	67	66		66.5	0.707107
8	25	59	61		60	1.41421
9	36	67	70		68.5	2.12132
10	24	67	70		68.5	2.12132
11	64	71	72		71.5	0.707107
12	41	67	69		68	1.41421
13	31	60	62		61	1.41421
14	20	59	63		61	2.82843
15	21	56	59		57.5	2.12132
16	44	69	68		68.5	0.707107
17	42	65	69		67	2.82843
18	39	63	68		65.5	3.53553
19	34	69	62		65.5	4.94975
20	30	60	62		61	1.41421
21	30	70	70		70	0
22	25	69	70		69.5	0.707107
23	19	70	70		70	0
24	16	66	65		65.5	0.707107
25	20	56	54		55	1.41421
26	25	68	68		68	0
27	15	65	66		65.5	0.707107
28	17	66	67		66.5	0.707107
29	16	63	63		63	0
30	19	62	63		62.5	0.707107
31	19	64	67		65.5	2.12132
32	21	64	64		64	0
33	9	62	67		64.5	3.53553
34	12	51	55		53	2.82843
35	15	53	48		50.5	3.53553
36	19	64	60		62	2.82843
37	27	65	70		67.5	3.53553
38	27	70	70		70	0
39	19	65	66		65.5	0.707107
40	15	56	56		56	0
				MEDIA:	63.925	2.12132
				DESV STD:	5.48722	1.88788

## Sheet: superficie lisa Vega
1	39	64	70		67	4.24264
2	45	60	59		59.5	0.707107
3	34	55	53		54	1.41421
4	25	65	59		62	4.24264
5	25	57	65		61	5.65685
6	33	61	61		61	0
7	70	69	73		71	2.82843
8	28	68	65		66.5	2.12132
9	45	75	59		67	11.3137
10	32	53	53		53	0
11	31	52	59		55.5	4.94975
12	19	67	71		69	2.82843
13	31	76	79		77.5	2.12132
14	20	75	78		76.5	2.12132
15	21	55	36		45.5	13.435
16	25	70	75		72.5	3.53553
17	18	66	70		68	2.82843
18	30	65	73		69	5.65685
19	22	70	74		72	2.82843
20	21	73	76		74.5	2.12132
21	31	73	78		75.5	3.53553
22	29	75	80		77.5	3.53553
23	58	80	80		80	0
24	34	75	77		76	1.41421
25	54	75	70		72.5	3.53553
26	22	76	79		77.5	2.12132
27	25	76	79		77.5	2.12132
28	19	73	76		74.5	2.12132
29	31	73	77		75	2.82843
30	15	71	74		72.5	2.12132
31	28	71	79		75	5.65685
32	34	79	81		80	1.41421
33	34	80	80		80	0
34	18	78	80		79	1.41421
35	22	79	80		79.5	0.707107
36	21	78	79		78.5	0.707107
37	21	76	75		75.5	0.707107
38	22	78	78		78	0
39	15	73	75		74	1.41421
40	15	72	73		72.5	0.707107
				MEDIA:	70.8125	2.77539
				DESV STD:	8.48731	2.7521

## Sheet: rugosa 4 micras Essential
1	18	59	59		59	0
2	22	69	69		69	0
3	25	68	70		69	1.41421
4	26	70	73		71.5	2.12132
5	53	78	78		78	0
6	9	37	39		38	1.41421
7	30	69	71		70	1.41421
8	26	70	70		70	0
9	46	69	71		70	1.41421
10	55	75	75		75	0
11	18	52	52		52	0
12	28	71	71		71	0
13	20	61	67		64	4.24264
14	46	67	70		68.5	2.12132
15	43	71	74		72.5	2.12132
16	20	53	60		56.5	4.94975
17	25	60	64		62	2.82843
18	20	59	66		62.5	4.94975
19	23	70	70		70	0
20	43	69	74		71.5	3.53553
21	11	43	49		46	4.24264
22	22	51	55		53	2.82843
23	15	55	59		57	2.82843
24	17	57	60		58.5	2.12132
25	20	57	59		58	1.41421
26	20	55	58		56.5	2.12132
27	30	60	64		62	2.82843
28	26	64	68		66	2.82843
29	25	53	53		53	0
30	34	60	67		63.5	4.94975
31	21	55	61		58	4.24264
32	31	65	67		66	1.41421
33	27	66	66		66	0
34	48	64	65		64.5	0.707107
35	21	59	57		58	1.41421
36	35	66	66		66	0
37	30	57	60		58.5	2.12132
38	39	64	68		66	2.82843
39	41	61	66		63.5	3.53553
40	24	53	56		54.5	2.12132
				MEDIA:	62.8625	1.92687
				DESV STD:	8.1264	1.58509

## Sheet: rugosa 2,4 micras Vega
1	15	76	79		77.5	2.12132
2	10	72	75		73.5	2.12132
3	10	70	73		71.5	2.12132
4	12	64	69		66.5	3.53553
5	14	58	64		61	4.24264
6	21	79	76		77.5	2.12132
7	12	80	80		80	0
8	11	73	75		74	1.41421
9	14	70	74		72	2.82843
10	2	66	72		69	4.24264
11	15	75	78		76.5	2.12132
12	15	76	79		77.5	2.12132
13	14	75	78		76.5	2.12132
14	15	71	75		73	2.82843
15	15	68	74		71	4.24264
16	7	70	70		70	0
17	12	72	77		74.5	3.53553
18	12	75	79		77	2.82843
20	14	57	65		61	5.65685
21	19	71	75		73	2.82843
22	20	70	76		73	4.24264
23	15	59	68		63.5	6.36396
24	12	66	72		69	4.24264
25	16	70	77		73.5	4.94975
26	25	72	76		74	2.82843
27	21	75	79		77	2.82843
28	17	72	78		75	4.24264
29	15	71	77		74	4.24264
30	16	71	76		73.5	3.53553
31	18	75	79		77	2.82843
32	8	73	79		76	4.24264
33	17	79	81		80	1.41421
34	22	72	76		74	2.82843
35	15	70	73		71.5	2.12132
36	15	72	76		74	2.82843
37	10	71	79		75	5.65685
38	17	71	78		74.5	4.94975
39	16	70	75		72.5	3.53553
40	19	66	72		69	4.24264
					73.25	3.18198
				MEDIA:	73.0438	3.2085
				DESV STD:	4.37281	1.39456

## Sheet: rugosa Essential 1,6 micras
1	25	69	69		69	0
2	31	67	70		68.5	2.12132
3	22	58	62		60	2.82843
4	32	63	62		62.5	0.707107
5	21	49	57		53	5.65685
6	35	62	66		64	2.82843
7	37	65	67		66	1.41421
8	15	63	61		62	1.41421
9	36	59	62		60.5	2.12132
10	32	64	67		65.5	2.12132
11	40	69	70		69.5	0.707107
12	26	55	59		57	2.82843
13	17	57	67		62	7.07107
14	45	66	69		67.5	2.12132
15	19	28	35		31.5	4.94975
16	41	63	66		64.5	2.12132
17	40	64	67		65.5	2.12132
18	31	62	66		64	2.82843
19	26	58	59		58.5	0.707107
20	27	55	55		55	0
21	33	63	59		61	2.82843
22	22	60	64		62	2.82843
23	24	61	65		63	2.82843
24	26	62	65		63.5	2.12132
25	41	60	60		60	0
26	24	65	67		66	1.41421
27	24	60	64		62	2.82843
28	32	65	65		65	0
29	21	59	60		59.5	0.707107
30	2	35	28		31.5	4.94975
31	16	48	48		48	0
32	26	53	61		57	5.65685
33	30	61	64		62.5	2.12132
34	48	64	65		64.5	0.707107
35	8	28	30		29	1.41421
36	60	56	61		58.5	3.53553
37	30	59	62		60.5	2.12132
38	25	62	67		64.5	3.53553
39	41	62	65		63.5	2.12132
40	2	65	28		46.5	26.163
				MEDIA:	59.35	2.86378
				DESV STD:	9.61449	4.12606

## Sheet: rugosa VEGA 1,6 micras
1	21	77	82		79.5	3.53553
2	19	75	78		76.5	2.12132
3	30	80	83		81.5	2.12132
4	15	80	81		80.5	0.707107
5	18	78	80		79	1.41421
6	16	75	76		75.5	0.707107
7	16	75	77		76	1.41421
8	20	76	78		77	1.41421
9	16	73	75		74	1.41421
10	9	65	68		66.5	2.12132
11	41	80	81		80.5	0.707107
12	36	78	80		79	1.41421
13	19	71	76		73.5	3.53553
14	14	75	80		77.5	3.53553
15	15	74	76		75	1.41421
16	14	79	78		78.5	0.707107
17	11	70	70		70	0
18	20	75	78		76.5	2.12132
19	20	71	74		72.5	2.12132
20	14	67	72		69.5	3.53553
21	5	67	58		62.5	6.36396
22	8	65	64		64.5	0.707107
23	5	69	69		69	0
24	10	69	63		66	4.24264
25	10	69	61		65	5.65685
26	14	65	56		60.5	6.36396
27	10	66	58		62	5.65685
28	14	71	66		68.5	3.53553
29	10	69	62		65.5	4.94975
30	10	70	63		66.5	4.94975
31	14	70	65		67.5	3.53553
32	11	75	72		73.5	2.12132
33	10	73	67		70	4.24264
34	14	71	64		67.5	4.94975
35	13	73	67		70	4.24264
36	10	74	67		70.5	4.94975
37	12	75	70		72.5	3.53553
38	10	74	70		72	2.82843
39	22	81	73		77	5.65685
40	24	82	75		78.5	4.94975
				MEDIA:	72.1875	2.98753
				DESV STD:	5.74645	1.85007
